# Supplementary material for: Rapid Adaptation and Interspecific Introgression in the North American Crop Pest Helicoverpa zea
Source: Mol Biol Evol. 2024 Jun 28;41(7):msae129. doi: 10.1093/molbev/msae129 (PMC11259193; doi:10.1093/molbev/msae129)
Supplement: msae129_Supplementary_Data [file msae129_supplementary_data.zip]

Archive with 8 entries (8 files):
- North_etal_supplementary_materialsMBE-23-0805.R1.pdf
- suppl_table_S1_sample_site_locations.xlsx
- suppl_table_S2_VCF_metadata.xlsx
- suppl_table_S3_sweepGene_locations.xlsx
- suppl_table_s4_Bt_pos_CLR_perm.xlsx
- suppl_table_S5_k12_genotype_calls.xlsx
- suppl_table_S6_CYP333B3freq2019_HaChr3519165.xlsx
- suppl_table_S7_fit.xlsx
