# Supplementary material for: Rapid Adaptation and Interspecific Introgression in the North American Crop Pest Helicoverpa zea
Source: Mol Biol Evol. 2024 Jun 28;41(7):msae129. doi: 10.1093/molbev/msae129 (PMC11259193; doi:10.1093/molbev/msae129)
Supplement: msae129_Supplementary_Data [file msae129_supplementary_data.zip › suppl_table_S1_sample_site_locations.xlsx]

## Sheet: suppl_table_S1_sample_site_loca
ID	location_raw	lat	lon	sample_count	source	year
TX-Ja	Jackson, Co., Texas (2019)	28.94	-96.58	16	K. Crumley	2019
TX-Ma	Matagorda Co., Texas (2019)	28.78	-96	26	K. Crumley	2019
TX-Na	Navasota, Texas (2019)	30.3833	-96.0833	24	D. Kerns	2019
TX-Th	Thrall, Texas (2019)	30.5886	-97.2986	22	D. Kerns	2019
TX-Wh	Wharton, Texas (2019)	29.3117	-96.1028	21	K. Crumley	2019
AR-La	Lafayette Co., Arkansas (2019)	33.2642	-93.5928	24	G. Lorenz	2019
AR-Ti	Tillar, Arkansas (2019)	33.7114	-91.4531	18	G. Lorenz	2019
LA-Wb	Winnsboro, Louisiana (2019)	32.1633	-91.7233	20	S. Brown	2019
MO-Mi	Mississippi Co., Missouri (2019)	36.83	-89.29	35	X. Shirley	2019
NC-LM	Lees Mill Township, NC (2019)	35.8205	-76.6338	31	D. Reisig	2019
