# Supplementary material for: Rapid Adaptation and Interspecific Introgression in the North American Crop Pest Helicoverpa zea
Source: Mol Biol Evol. 2024 Jun 28;41(7):msae129. doi: 10.1093/molbev/msae129 (PMC11259193; doi:10.1093/molbev/msae129)
Supplement: msae129_Supplementary_Data [file msae129_supplementary_data.zip › suppl_table_S5_k12_genotype_calls.xlsx]

## Sheet: suppl_table_S5_k12_genotype_cal
nucleotide_position_full_sequence_LABS	WT_allele	alternate_allele	WT_amino_acid	alternate_amino_acid	2019_samples_WT_homozygous	2019_samples_heterozygous	2019_samples_alt_homozygous	2019_samples_uncalled	2019_samples_genotyped	observed_heterozygotes	expected_heterozygotes	observed_homozygous_derived	expected_homozygous_derived	q	p
1130	C	A	Q	K	99	1	0	137	100	0.01	0.00995	0	2.5e-05	0.005	0.995
1374	C	A	T	K	75	20	1	138	96	0.208333	0.202908	0.0104167	0.0131293	0.114583	0.885417
1239	C	T	S	L	91	10	0	136	101	0.0990099	0.0941084	0	0.00245074	0.0495049	0.950495
900	A	G	Q	R	92	5	0	140	97	0.0515464	0.0502179	0	0.000664258	0.0257732	0.974227
1314	A	C	D	A	98	4	0	135	102	0.0392157	0.0384468	0	0.000384468	0.0196078	0.980392
911	A	T	S	C	94	2	1	140	97	0.0206186	0.0403869	0.0103093	0.000425125	0.0206186	0.979381
1186	T	A	N	K	95	3	0	139	98	0.0306122	0.0301437	0	0.000234277	0.0153061	0.984694
926	G	A	D	N	90	2	0	145	92	0.0217391	0.0215028	0	0.000118147	0.0108696	0.98913
881	G	A	D	N	90	2	0	145	92	0.0217391	0.0215028	0	0.000118147	0.0108696	0.98913
