# Supplementary material for: Rapid Adaptation and Interspecific Introgression in the North American Crop Pest Helicoverpa zea
Source: Mol Biol Evol. 2024 Jun 28;41(7):msae129. doi: 10.1093/molbev/msae129 (PMC11259193; doi:10.1093/molbev/msae129)
Supplement: msae129_Supplementary_Data [file msae129_supplementary_data.zip › suppl_table_S6_CYP333B3freq2019_HaChr3519165.xlsx]

## Sheet: suppl_table_S6_CYP333B3freq2019
sample_grouping	all_samples	texas	missouri	north_carolina	arkansas_louisiana
individual_sample_size	237	109	35	31	62
percentage_individuals_genotyped	86.4979	82.5688	94.2857	87.0968	88.7097
allele_frequency	0.956098	0.927778	0.969697	1	0.972727
