# Supplementary material for: Rapid Adaptation and Interspecific Introgression in the North American Crop Pest Helicoverpa zea
Source: Mol Biol Evol. 2024 Jun 28;41(7):msae129. doi: 10.1093/molbev/msae129 (PMC11259193; doi:10.1093/molbev/msae129)
Supplement: msae129_Supplementary_Data [file msae129_supplementary_data.zip › suppl_table_S7_fit.xlsx]

## Sheet: suppl_table_S7_fit
gens_per_year	s_fit_variable_h	h_fit	error_score_variable_h	s_fit_complete_dominance	error_score_complete_dominance	s_fit_codominance	error_score_codominance	iterations	s_estimate_sf
2	0.285728	0.999934	0.02324	0.287051	0.0227323	0.214664	0.151069	1000000	0.0489407
3	0.182458	0.99954	0.025814	0.182767	0.0254353	0.138626	0.15227	1000000	0.0489407
4	0.133742	0.999945	0.0270114	0.134003	0.026774	0.10235	0.152864	1000000	0.0489407
5	0.105898	0.99718	0.0286604	0.105763	0.0275743	0.0811203	0.153227	1000000	0.0489407
6	0.0873253	0.998097	0.0289676	0.0873505	0.0281052	0.0671803	0.153452	1000000	0.0489407
7	0.0737597	0.999327	0.0297254	0.0743956	0.0284839	0.0573296	0.153621	1000000	0.0489407
8	0.0644666	0.998196	0.0301082	0.0647863	0.0287688	0.0499975	0.153745	1000000	0.0489407
9	0.0572161	0.999282	0.0296135	0.0573737	0.0289886	0.0443284	0.153842	1000000	0.0489407
10	0.0514356	0.998242	0.0300439	0.0514838	0.0291644	0.0398144	0.153926	1000000	0.0489407
